# Supplementary material for: Early Detection and Surveillance of Infectious Disease Outbreaks in Nigeria : Integrating Nigerian Pidgin English (NPE) into the EPIWATCH® Platform
Source: J Med Syst. 2026 Feb 13;50(1):22. doi: 10.1007/s10916-026-02340-1 (PMC12901078; doi:10.1007/s10916-026-02340-1)
Supplement: Supplementary file 1 — Supplementary Material 1 [file 10916_2026_2340_MOESM1_ESM.xlsx]

## Sheet: Sheet1
EPIWATCH SEARCH TERMS	NPE Translation	Comments
Acinetobacter	Acinetobacter/bakteria wey dey cause infection for bodi
Adenovirus	Adenovirus
African swine fever	African pig feva
acute flaccid myelitis	acute flaccid myelitis
acute flaccid paralysis	acute flaccid paralysis
acute respiratory syndrome	Sharp-breathe sickness
African tick bite fever	Feva wey tick wey dey Africa bite dey cause
AIDS	de syndrome wey dey cause by di human immunodeficiency virus (HIV), wey dey attack di immune system and fit lead to oda infections and sickness
Akhmeta virus	Akhmeta virus
Alaskapox	Alaska-pox
Alkhurma virus	Alkhurma virus
Amebiasis	Amebiasis
Amoeba	small small organism wey no get shape wey dey cause disease for bodi
Amoebiasis	Amoebiasis
Amoebic	Amoebic
Anaplasmosis	Anaplasmosis
Anthrax	Antrax
arenavirus	arenavirus
Astrakhan fever	Astrakhan feva
Avian flu	Avian flu
bacillus cereus	bacillus cereus
Barmah forest virus	Barmah forest virus
Bird flu	Fowl sickness/Bird flu
Blastomycosis	Blastomycosis
bordetella	bordetella
bornavirus	bornavirus
borrelia	borrelia
Botulinum	Botulinum
Botulism	Serious sickness wey dey come from toxin wey some bacteria produce. E fit cause weak body, paralysis, and fit even affect person breathing
boutonneuse fever	boutonneuse fever
Brucella	Brucella
Brucellosis	Brucellosis
bunyavirus	bunyavirus
Burkholderia mallei	Burkholderia mallei
Burkholderia pseudomallei	Burkholderia pseudomallei
buruli ulcer	buruli ulcer
calicivirus	calicivirus
Campylobacter	Campylobacter
Cache valley virus	Cache valley virus
candida	na the kain fungi wey if e dey too much for person body, e fit cause infection for mouth, throat, or even for woman private part. E dey happen mostly wen person immune system weak or if person dey use antibiotics too much
chagas disease	chagas disease
chamki fever	chamki fever	Ensefaleetis/Brain swelling
Chapare virus	Chapare virus
chest infection	chest cold/Chest infection
Chickenpox	pikin pox	likely because it is more common in children
chikungunya	chikungunya
chlamydia	klamidia
Cholera	colera
Chromobacterium violaceum	Chromobacterium violaceum
clostridium	clostridium
CMV	CMV
coccidia	coccidia
Coccidioidomycosis	Coccidioidomycosis
coccidoides	coccidoides
coronavirus	Coro
corynebacterium	corynebacterium
cough fever	Kof feva
COVID	Coro/Corona
cowpox	cowpox
Coxiella burnetii	Coxiella burnetii
coxsackie	coxsackie
creutzfeldt-Jakob	creutzfeldt-Jakob
Crimean Congo hemorrhagic fever	Crimean Congo hemorrhagic fever
cryptococcosis	cryptococcosis
cryptococcus	cryptococcus
cryptosporidia	cryptosporidia
Cryptosporidiosis	Cryptosporidiosis
Cryptosporidium	Cryptosporidium
cyclospora	cyclospora
cyclosporiasis	cyclosporiasis
cytomegalovirus	cytomegalovirus
deaths of unknown cause	Deads wey nobody know wetin kill dem
Bandavirus	Bandavirus
SFTS virus	SFTS virus
Dengue	Dengi fever
diarrhea	runny stomach
diarrhoea	Stomach dey run
Diphtheria	Diphtheria
donovanosis	donovanosis
E. coli	E. coli
Ebola	ebola feva
EBV	EBV
echinococcal	echinococcal
echinococcus	echinococcus
echoviral	echoviral
echovirus	echovirus
Ehrlichiosis	Ehrlichiosis
emerging disease	New sickness wey just dey come out
emerging infection	New sickness wey dey show face
encephalitis	encephalitis
encephalopathy	na condition wey brain dey get problem wey fit cause confusion, change for behavior, or fit affect how person dey think and reason
entamoeba	entamoeba
enterococcal	enterococcal
enterococcus	enterococcus
enterovirus	enterovirus
Epstein Barr Virus	Epstein Barr Virus
epidemic	Epidemik
Escherichia	Escherichia
F. tularensis	F. tularensis
febrile illness	Feva sickness
fever bleeding	Feva wey dey cause person to bleed
fever haemorrhage	Feva wey dey cause bleeding
fever headache	hot head
fever hemorrhage	feva wey dey cause bleeding
fever jaundice	yellow eye or yellow skin feva
fever joint pain	joint pain wey dey come wit feva
fever rash	Rash wey dey come wit feva
fever spots	Spots wey dey come wit feva
filariasis	Filariasis/Worm sickness
bancrofti	bancrofti
Wuchereria	Wuchereria
Loa loa	Loa Loa
river blindness	Blindness wey dey come from river/river blindness	as the disease is caused by a parasitic infection transmitted by the bites of black flies that breed in rivers.
filovirus	filovirus
flavivirus	flavivirus
Flu	na sickness wey fit cause fever, body pain, cough, and cold. E dey common, especially during rainy season or harmattan, and e dey spread easily from person to person.
hand, foot and mouth disease	Hand, leg, and mouth disease
fowleri	Naemamekoko/amoeba wey dey chop brain
gas gangrene	Gas gangrene
Gastroenteritis	Belle and yansh wey dey run or Runny stomach
Giardia	Giardia
Giardiasis	Giardiasis
glanders	Glanders
glandular fever	na sickness wey dey affect glands for body, like lymph nodes. E fit cause fever, sore throat, and dey make person feel tired and weak. Na Epstein-Barr virus dey cause the sickness.
Gnathostomiasis	Gnathostomiasis
Gonnococcal	Gonnococcal
Gonnococus	Gonnococus
Gonorrhea	Gonorrhea/Drip	to describe the discharge or "drip" that can be a symptom of gonorrhea.
granuloma	granuloma
Guanarito virus	Guanarito virus
Guillain-Barre syndrome	Guillain-Barre syndrome
H2N2	H2N2
H3N2	H3N2
H3N5	H3N5
H5N1	H5N1
H7N3	H7N3
H7N9	H7N9
H9N2	H9N2
H7N2	H7N2
H1N7	H1N7
H13N6	H13N6
H11N6	H11N6
H4N8	H4N8
H2N2	H2N2
H8N4	H8N4
H14N5	H14N5
H6N5	H6N5
H12N5	H12N5
H7N6	H7N6
Haemophilus	Haemophilus
Haemorrhagic fever	Fever wey dey make person bleed or Bleed-Bleed Fever
Hansen's disease	Hansen's disease
hantavirus	hantavirus
Heartland virus	Heartland virus
hemophilus	hemophilus
hemorrhagic fever	bleeding feva
hendra	hendra
henipavirus	henipavirus
hepatitis A	Yellow eye fever or Yellow eye sickness
hepatitis B	Yellow liver sickness
hepatitis C	Hepatitis C or Yellow liver sickness
hepatitis D	hepatitis D
hepatitis E	na liver infection wey dey caused by hepatitis E virus. E fit cause symptoms like fever, belly pain, and jaundice (wey dey make person eye and skin yellow). E dey spread through contaminated water or food
herpangina	na viral infection wey dey cause throat pain, fever, and small blisters or ulcers for back of person mouth or throat. E dey common for pikin and e dey spread through close contact with infected person
herpes	na viral infection wey fit cause sores or blisters for mouth (oral herpes) or private parts (genital herpes). E fit cause itching and pain for affected area, and e dey spread through close contact with infected person
herpesvirus	herpes virus
HiB	HiB
histoplasma	histoplasma
histoplasmosis	histoplasmosis
HIV	HIV/AIDS or AIDS
hMPV	Virus wey dey affect breathing for human beings/hMPV
human metapneumovirus	human metapneumovirus
horsepox	horsepox
Human Immunodeficiency virus	HIV na virus wey dey affect human immune system. E fit lead to Acquired Immunodeficiency Syndrome (AIDS) if e no dey treat. E dey spread through unprotected sex, sharing of contaminated needles, or from mother to pikin during pregnancy, childbirth, or breastfeeding.
hydatid	hydatid
infection	Infection/sickness wey dey spread
infectious	wey fit spread or wey fit catch person
Influenza	Flu
Junin virus	Junin virus
Jamestown Canyon virus	Jamestown Canyon virus
Jingmen tick virus	Jingmen tick virus
Kala Azar	Kala Azar
Karshi virus	Karshi virus
Klebsiella	Klebsiella
Kyasanur Forest virus	Kyasanur Forest virus
langya	langya
Lassa	lassa
legionella	legionella
legionellosis	legionellosis
Legionnaire's	Legionnaire's
Leprosy	Leprosi/Skin wey dey rot
Listeria	Listeria
Listeriosis	Listeriosis
Lloviu virus	Lloviu virus
loose stools	runny stomach/runny belle
lumpy skin disease	lumpy skin disease
lung infection	Lung/Breathe place infection
lyme disease	lyme disease
lymphocytic choriomeningitis	lymphocytic choriomeningitis
lyssavirus	lyssavirus
Machupo virus	Machupo virus
mad cow disease	Sickness wey dey affect cow brain or sickness wey fit make cow turn mad
Malaria	malaria
mandrillaris	mandrillaris
Marburg virus	Marburg virus or virus wey dey come from Marburg
marseilles fever	marseilles fever
Measles	red measles/Measul
Melioidosis	Melioidosis
meningitis	Meningitis or Brain fever
meningococcal	meningococcal
meningococcus	meningococcus
MERS	Sickness wey dey affect breathing from Middle East or Middle East Respiratory Sickness
metapneumovirus	metapneumovirus
microsporidia	microsporidia
Middle East Respiratory syndrome	Sickness wey dey affect breathing from Middle East or Middle East Respiratory Sickness
Monkey pox	monkey pox/ Monki pox
Monkeypox	Monkeypox
montgomery's disease	montgomery's disease
mousepox	mousepox
Mpox	Mpox
mumps	Jogo	to describe the swelling that occurs with mumps, particularly the swelling of the cheeks or jaw
murine typhus	Typhus wey dey come from rat or Rat Typhus
mycobacteria	mycobacteria
mycobacterial	mycobacterial
mycobacterium	mycobacterium
mycoplasma	mycoplasma
mystery deaths	death wey no get explanation
mystery illness	sickness wey nobody sabi wetin dey cause am
naegleria	Naegleria or Brain amoeba
necrotizing fasciitis	necrotizing fasciitis
Neisseria	Neisseria
Newcastle disease	Newcastle disease
nipah	nipah
nocardia	nocardia
nocardiosis	nocardiosis
norovirus	norovirus
Orthopox	Orthopox
outbreak	epidemik/plague
onchocerciasis	onchocerciasis
onchocerca	onchocerca
Oz virus	Oz virus
parainfluenza	parainfluenza
paratyphoid	paratyphoid
parechovirus	parechovirus
parvovirus	parvovirus
pertussis	serious respiratory infection wey dey cause severe cough wey fit lead to difficulty in breathing/Kata Kata Kof
plague	epidemik
pneumococcal	Pneumokokal
pneumococcus	Pneumokokus
pneumonia	Pneumonia/Fever wey dey come from cough
pneumoniae	pneumoniae
polio	polio
poliovirus	poliovirus
Powassan virus	Powassan virus
pox virus	pox virus
prion	prion
pseudomonal	pseudomonal
pseudomonas	pseudomonas
psittaci	psittaci
psittacosis	psittacosis
Q fever	Q fever
rabbitpox	rabbitpox
rabid	Mad
rabies	Madness wey dog bite dey cause
rat bite fever	Fever wey rat bite cause
relapsing fever	Sickness wey dey make person sick, then e go get small relief, then e go sick again
respiratory syncitial virus	Virus wey dey affect breathing
RSV	Virus wey dey affect breathing system
rheumatic fever	Fever wey dey affect joints and heart
rhinovirus	rhinovirus
rickettsia	rickettsia
rickettsial	rickettsial
rickettsii	rickettsii
rift valley fever	rift valley fever
rocky mountain spotted fever	rocky mountain spotted fever
ross river virus	ross river virus
rotaviral	rotaviral
rotavirus	rotavirus
Rubella	Rubella/German measles
rubeola	rubeola
sapovirus	sapovirus
sarbecovirus	sarbecovirus
S. aureus	S. aureus
S. typhi	S. typhi
salmonella	salmonella
salmonellosis	salmonellosis
SARS	Serious, quick-respirate sickness
SARS-CoV-2	virus wey dey cause corona
schistosoma	schistosoma
schistosomiasis	schistosomiasis
scrub typhus	Typhus wey dey come from bush or Bush Typhus
severe respiratory distress	Serious breathing problem or Serious difficulty to breathe
Shigella	Shigella
shigellosis	shigellosis
skin infection	skin infection
smallpox	Sipok/smallpox
spotted fever	spotted fever
staph	staph
staphyloccocus	staphyloccocus
streptococcal	streptococcal
streptococcus	streptococcus
swine fever	pig feva
Syphilis	sifilis
TB	TB or Tuberkulosis
tetanus	Tetanus or Lockjaw
Theileriosis	Theileriosis
tick fever	sickness wey dey caused by germs wey ticks carry
tick typhus	na sickness wey dey caused by bacteria wey ticks fit carry
tick-borne	anything wey dey related to sickness wey ticks fit spread
toxoplasma	small parasite wey we fit find for animals like cats
toxoplasmosis	toxoplasmosis
treponema	treponema
trypanosomiasis	trypanosomiasis
trichinosis	trichinosis
trichomonas	trichomonas
tuberculosis	Tuberkulosis
tularaemia	tularaemia
tularemia	tularemia
tularensis	tularensis
typhimurium	typhimurium
typhoid	typhoid feva or Tyfod
typhus	Taifos
unexplained deaths	Deads wey we no sabi wetin kill dem
unexplained disease	Sickness wey we no sabi wetin e be
unexplained symptoms	Symptoms wey we no sabi wetin dey cause am
unknown deaths	Deads wey nobody know wetin kill dem
unknown disease	Sickness wey nobody know wetin e be
unknown illness	Illness wey nobody know wetin e be
unknown fever	Fever wey nobody know wetin dey cause am
Usutu virus	Usutu virus
vaccinia	vaccinia
valley fever	valley fever
VAPP	Vaccine wey cause paralysis/vaccine wey dey paralyze leg
variant of concern	variant of concern/the kain type of germ wey dey cause worry
Varicella	Varicella
variola	variola
VDPV	VDPV
vibrio	vibrio
food poisoning	Sickness wey food cause or food wey dey make person sick
west nile virus	West Nile Virus/Virus wey dey come from West Nile
whooping cough	Kata kata kof/Whooping cough
WNV	West Nile Virus/Virus wey dey come from West Nile
yellow fever	yellow feva
yersinia	yersinia
yersiniosis	yersiniosis
Yezo virus	Yezo virus
zika	zika
mucormycosis	mucormycosis
melioidosis	melioidosis
fever of unknown origin	Feva wey we no sabi wetin dey cause am
fungal infection	Infection wey dey come from fungi
influenza like illness	Illness/sickness wey be like flu
ILI	Sickness wey be like influenza
acanthameba	acanthameba
acanthamebiasis	acanthamebiasis
acanthamoeba	acanthamoeba
acanthamoebiasis	acanthamoebiasis
actinomyces	actinomyces
actinomycosis	actinomycosis
antibiotic resistance	antibiotic resistance
antibiotic resistant	antibiotic resistant
antimicrobial resistance	antimicrobial resistance
antimicrobial resistant	antimicrobial resistant
babesia	babesia
Babesiosis	Babesiosis
bartonella	bartonella
beta lactamase producing	beta lactamase producing
Cysticercosis	Cysticercosis
drug resistance	Drug no gree work
drug resistant	drug resistant
ESBL producing	ESBL producing
leptospira	leptospira
Leptospirosis	Leptospirosis
MRSA	MRSA
multidrug resistant	Medicine nor dey work again
penicillin resistant	penicillin resistant
scabies	Scabies
ureaplasma	ureaplasma
Brugia Malayi	Brugia Malayi
Brugia timori adenolymphangitis	Brugia timori adenolymphangitis
adenolymphangitis	adenolymphangitis
Tropical pulmonary eosinophilia	Tropical pulmonary eosinophilia
Mansonella	Mansonella
Ozzardi	Ozzardi
Perstans	Perstans
Streptocerca	Streptocerca
Blackcreek canal virus	Blackcreek canal virus
hemorrhagic fever and renal syndrome	Bleed-Bleed Fever and kidney sickness
HFRS	HFRS
Hantaan virus	Hantaan virus
Dobrava virus	Dobrava virus
Seoul virus	Seoul virus
Puumala virus	Puumala virus
Sin Nombre Virus	Sin Nombre Virus
New York Virus	New York Virus
Monongahela Virus	Monongahela Virus
Bayou Virus	Bayou Virus
Laguna Negra	Laguna Negra
Andes virus	Andes virus
Oran virus	Oran virus
Choclo virus	Choclo virus
Rio Mamore virus	Rio Mamore virus
Lechiguanas virus	Lechiguanas virus
Puumala virus	Puumala virus
Dobrava-Belgrade virus	Dobrava-Belgrade virus
Dobrava Belgrade virus	Dobrava Belgrade virus
Thailand virus	Thailand virus
Prospect Hill virus	Prospect Hill virus
Khabarovsk virus	Khabarovsk virus
Thottapalayam virus	Thottapalayam virus
Tula virus	Tula virus
El Moro Canyon virus	El Moro Canyon virus
ELMC	ELMC
Topografov virus	Topografov virus
Isla Vista virus	Isla Vista virus
Bloodland lake virus	Bloodland lake virus
Muleshoe virus	Muleshoe virus
Rio Segundo virus	Rio Segundo virus
Rio Mamore virus	Rio Mamore virus
Hu39694	Hu39694
Juquitiba virus	Juquitiba virus
Araraquara virus	Araraquara virus
Castelo Dos Sonhos virus	Castelo Dos Sonhos virus
Araucaria virus	Araucaria virus
Echarate Virus	Echarate Virus
ECHV	ECHV
Maldonado virus	Maldonado virus
Candiru virus	Candiru virus
phlebovirus	phlebovirus
C.striatum	C.striatum
C. propinquum	C. propinquum
C. pseudodiphtheriticum	C. pseudodiphtheriticum
H10N5	H10N5
H7N1	H7N1

## Sheet: Sheet2
bacteria
